# Supplementary material for: Luteolin 7-Glucuronide in Artemisia rupestris L. Extract Attenuates Pulmonary Fibrosis by Inhibiting Fibroblast Activation and FMT via Targeting of TGF-β1
Source: Antioxidants (Basel). 2025 Apr 29;14(5):533. doi: 10.3390/antiox14050533 (PMC12108481; doi:10.3390/antiox14050533)
Supplement: Supplementary file 1 [file antioxidants-14-00533-s001.zip]

Archive with 1 entries (1 files):
- antioxidants-3569877-supplementary.pdf
